# Supplementary material for: The 26-Item Eating Attitudes Test (EAT-26): Psychometric Properties and Factor Structure in Vegetarians and Vegans
Source: Nutrients. 2023 Jan 6;15(2):297. doi: 10.3390/nu15020297 (PMC9864971; doi:10.3390/nu15020297)
Supplement: Supplementary file 1 [file nutrients-15-00297-s001.zip]

Archive with 1 entries (1 files):
- nutrients-2143252-supplementary.pdf
